# Supplementary material for: Structural and Functional Characterization of Ribosomal Protein Gene Introns in Sponges
Source: PLoS One. 2012 Aug 6;7(8):e42523. doi: 10.1371/journal.pone.0042523 (PMC3412847; doi:10.1371/journal.pone.0042523)
Supplement: Text S1 — 126 introns sequences from three Suberites species: S. domuncula (SD), S. ficus (SF) and S. pagurorum (SP). (TXT) [file pone.0042523.s010.txt]

>3S3SD
GTAAGCAT
TGACTAATGAATGCACCAGATTGATGGAGTCAATGTATACACAGGTGTATCAATTGTTTTGTTTTTTATTGCCATCTACA
ACAG

>4S3SD
GTATTGGTTGGTGACTATTTCAAGATCTTGAGTTCCCACATACACACT
TAGCTTACTTGATAAAACTGCTGCATAAATTGTACCAAGGGTTTTTGTTGGTTCACCATGTGATACAGTAGTCCACACAC
ACACGCTCGCGCGCGCACACACACACACACACACACACACAG

>NEWS3SD
GTTAGTACCTTCTTTCTTTCTCCTTAGTAATAGTACATAACAACACTTCATGAGGCAGTACCTGAATTTAACCAGACACCATTGAAGTAGGCCAACAGGAGAGCAGACAATCAGTTTGTTTTATGTGCCCCAATAGCCACTCTGTATTAGTTAGTTAGGCATAGTTTGTGAAGATACTATTTCTTTGCTGTAG

>3S4SD
GTGAGAGT
TTGCTATAGAGATATTTGACAGTGATGAATAACAAGGCTTAATTTCTGAGCTCATGTGAGTGAGCTGTGATCACCTTGTA
ATACTCTGAGTCACTTGTTAACCATTGTCGTGTACCACATCTCTGTGTATCTGTCTGCAAATATGTTCGTTGTGTTTGTA
CCGTAG

>4S4SD
GTGAGTGTGTGTGTGTGTGTGTTGTCTTTTACTATAGGGTCAATAGTGTTGGTGGGTTGTGCTTGATATTATGGGTTCTTGTTAGTGATCGGTGGTGTGTAGTGACTACATGCATGTGGCAAAAGAGGTTGTCTGTGGTGTTGGTGTGTTGTGATGAATAAACAAGGCTTAATATCTGAGTTCATTCTGTGAACTGTGATCACTTTGTTACTCTGAATGCATCAGGATATCAACAATTCCCTTTACTAGACACTATAGATAGTAGTTTACATTTTCATTGTATCTCCCACACAG


>1S5SD
GTGAGTTCAGTACTATAGCACACACTGTACCCTTGAGAATCAGCCACTGGTCCAGTATGCTTATGGTTATAT
AATGTCTACCCATAATTGTAG

>2S5SD
GTAAGTAACTGCTTCTTGTGTTACATACCATATGTAATGTCTTTTGAAACAT
TTACTGATGTCCAATGCTTAGTATTGTGTATGGATGGACCATTTTAGTATTCTGTTTCCCATTGATTACAAGATGATCTT
CTCACCCAG

>2S8SD
GTGTG
TGAGAGCAATAAGTACATCTTAACCCTAACTTGCAACATACATGCATGCTGCACTGTGCCTTAATTAGAGTAAATGGTAC
ATGATGGTCTGTTTTATTGTAG

>3S8SD
GTTCGACAATGTGTGCAATCCATGATGTTAGGGTTTGT
ATTAAAACAAACAATGGGGTGTTAATGAGTAATGAATGATTTTCTCTTTCTGTCTTGTTTTCTACAG

>4S8SD
GTGAGTATATACTAATTTCGAGAGCATTCTTGTTTGACTGCTGTCACAGATACATTGACTATGTGTACTCTTTCT
TTTCTCTAG

>5S8SD
GTCAGTCACTTTGTCTATT
GTTTGTTTCTTCTTGTCAGTGTGTGTTGATACCAGACCTCTGTTATATAG

>6S8SD
GTGAGTGGCCTTTATATAGGTCAGGCTTTTGTGTACACCACCACTATTGTTGTTTGCTAG
TTTAACTGGCTATATAGAGGCTTTTGAAGGCATGGGAAGAGACTGGCTAACTCTCTCTAACATTGCTACACACCACCACC
ATTATGGTTTTTAGTATTAGAGCTAGGCCTAGTTCAACTGCTTTAAAAAAGAAGGTTGGGATAAATACTGGTTACTACTGTA
CTGTCTCTCTAATGCCACTACTGTTTTGTCTTGTTTTCAG


>1S12SD
GTAAGTGTACTTCTCTTTTTGACTGTTTTTTTTTTCTGTGTCTTGTTCTAGAT
GCATAACTATATGTCTCCAG


>2S12SD
GTATGTTTTCTAAGTCTGTGTGT
GTAACAAGGCCTTATTTGTGTATGGTTGGGTATAGGATTGCATACAGGCCCTATGTATTTGTCTGTGTCATGTGTATCTA
CACTCTTGTGTTAGTTTATTGTGTTACAAGACGCACAGATTTTACCTGCTTTGTGGTTGCAATAATTACGAGTATGTCTT
GTGTTCATTAGTATAATTATATGGAGTTACCAGTGATGATACATAGAGCTCCCTCTACTGAATATTAGTGTAGAAATGCT
CATTAACCGGAATCACTATACTGTCTGAGGTGTGCTCCTATTGTATGGTCCATGTATATATTGGACAAACAAGCTT
CTTTTTTGTTACCCTTTCCCCCCCCCCCCCCCCTTATATCTTCTTTGAAAAG


>3S12SD
GTACCACAAATTTATAACTATGATCTTCCATCAAGTTTTTTGACCTTTTGAACAATGTACTAAGAGAAAGCTTGCCCTCCATATGGAGTTACCAGTGATGATATATAGAGCTCCCTCTACTGAATAATAGTGTGGAAATGCTCATTAACCGGAATCACTATTAAATCTGAGGTGTGCTCCATATAGGGGGGGGGGGGGGGGGGGATCTTCACTGTGAATAACTGCTGGTATATATATACCCACTATATTATGCCTTACTTCTTAG

>4S12SD
GTACGTTTTTCCTTCTGTGTGGCTATTTTTTATGTTGGTTGCTTATTCACAAGTCCTCTATTCTCTGACACATACAG


>new2S15SD
GTGTGTG
TTTAATTCAAAGTTTCTCTAGTCAGATAATTGCTATGTACAATACACATGTATACAACCTCCTAAATGAAACATGTGTTA
TGTTTTGAGTTGCTCATACCTTACTTATCTCTGTATGTGTGATCAG

>3S15SD
GTTAGCCTTTTT
GTGCTATTTCAGTACTTGTGAAATGATTAAAGTTTCCAATAGCAATTGATTGTCCATTTCATTGCTCTCCTGCCGTACGC
ACACACACTCAG

>1S15ASD
GTGAGTGGATCATTGTTACGAGTGACTGTATATATGTTGCTAGTGATCAT
TAATTGGAATAAATCATATGCAGCCGATTCTTGCCAAAAACACATGTACTTTTCGATACATTTGTGAAATGCCCTTTCCT
AAGCACTCCTGACTGCCTCATGAAAATGTCCCTGCCCTAACTGAACCCTTACAAGAGCAGTGTTTTTAATCGTTATGTTC
CCTCGTGAGGTGGTCAGTATCTGTTGTGAGACCATGTTTCAGGGGATAAGTGATGTGCAAGAATCATATGATTATCTACA
GCTGCTGCTTGCATGTTGTATGATAATTATTGTTTAGTTAGTAGATTTCTAAAGTTTGTGGGGGTACCTATGGTCCAAGT
TTAATAAATTATGGCCTAGTACGAAGTACACACACTTTGGAAGTCAGTTCTGTTTCTGAAATATGAAGATTTCCATTAAC
CATGTTACTAGTCTCCATTCACTACTTCTGGTCGAACCACAAGTTGATAATTACTCTGGAAGGCATTCTGAGACTGTCTT
CTTCTCAGAAAGTCCTTTGTATCTGAGCACATTATACTGTGTACTATAGTAAGTATTTGGTCATTTTAGTCACGGTTTCT
ATTGCTTTCAAAACCATCAG

>2S15ASD
GTAAGTGACGATTC
CATGCCATTGCTTTGAGATTAGATATACTTCTGTAGAGTGTCTTGTAAGTGTTGAGACTTCTTTAGTAGCAGCCTCATTT
GAGTAGGAAAATGTACCATAAGTGGTAGCCAGTGTAATTAATGTGGCAGCTTTGATTGAGTATATTCTACCTGGTTTCAT
TCGTACCTCTGTGCTCAATTTCAGGGGTAGATCCATTTCTTGACATTGTTTTCATCTGTATACTCATGTTTCCTCTTCAC
AG


>NEWS19SD
GTAGGAATATAATGTGTGTAC
TTGTTGCTTGTTTTGGTGTGTATTTTGGATTGTAAGGAAAGTCGTTGGCCATCATTGAGATGTGATTGTTTGGACTGTGC
CATTGGATTATCGTCGTGTGTGTGTGTGTTATATCTAAATAATGTGTGCAAGCTTAGTGTATGTGATGCCTTGTAAGCTG
ATTGCCTACCCTTGGTATGTTCTCCTTGCTGTTCATCTCACCTTGTTTCCATACTCCCAG


>3S19SD
GTAAGAACAGTCAAACTCAATCTAAAGTCCTCTATCTTTGTGGAGAGTTGCCTCATAGCATTAAAGATGAGCTTGAACGCCTGTTAAAATAATAAAGAATCATCGACTCTAATTACTATTATTATTTCAG

>4S19SD
GTAATGTCCTATTTATCATGCTGTATGGATGGTATATAGTGGGTCAGTGTTAAACTAATGATGACCATACCATGCTAATACAGAGCTTTTGCTTTGATGACAGCATAACGGTTTCTGAAGTTTAACAATTCTCTATTCTATGCGTATGTATAGTACAACATTGGAGTGTTGACTTTATTGTAATTCTTTTCTATGCACATATGCAG


>2S27SD
GTATGTTATGATAGAACATGCATAGTGTAATTAATTGTGTGGTCATTTGAATCCCCCTCGTCCTGTTCCA
G

>3S27SD
GTATGTACACACTCAATGATCTACACGTCATGTTTTAACTGTGTTAAT
TCTCTAACACACAG


>2L5SD
GTATGTAAACCTGTCATTGTGTTGTGTTAAACCGACTTACCCAAATCATTCTCTCCTCCAG

>NEWL5SD
GTAATTGGTGTTTGTCT
CGTATGTTCTTTTTTTAAAATCTTACTTCACATCATTCATCTGCACATAGGTTGATTGGTCTGTATTCTTATATTTCCTT
ATGTATTGGTCAGTTGATTGCCATGCTCTGTGTTTTGTGTAG

>3L5SD
GTGAGCAACGCTATAGTCGCATGTATATACATACTTCTGTTGAAGGCTAGGGTA
TACTAACCAAAGTGTCAAACTAAGAAGACAGGGGTCACTGTATTAGTGGGTATGTTAAAGAGCTAATGATGTCCAATATT
TGCTACTCTTGATACCAGGAGCACACGTTCCTGGGAATGATGAGTACTTCACCATATCTGAAGCTCTTGGAATTTGTTGT
GACATTGTGTATAGATCTGTACACTACACTAAGTATAACTGTACGGTATTTGACGGAGCTAACTTTTATTGGACTGCATT
CATTCTGTTGTCTGCGTGTTTGGCTTAATACCCTCTCCTTATTACTATGCTGTACATTAGGTGAATTTTGTCCTCATTCT
TTAG

>4L5SD
GTATAGACTATATAGGTCTGTTGTGTATTTCATTCCTATAGAATTCTTCTATTTACTTGCACACATTGAATTTTGTAGCGTGTAATTTTTGTATGTGCCTTTACTACTGATGTTTTCACACACACATACGCACAG


>2L14SD
GTGGGT
TCTAATAAGAAAACCTAATTACCTAGCCATGACATGGACCATTTATGTCTGACTACAG

>3L14SD
GTAGGTCAGT
AACATAGTGTATGTGAGAGTACGGACATAGGGTGGTTTGAAATTAATAGAGTTAATCGTGTCATCTGAAAGAGCTCATAC
CTCTAATCTTAGTCTGCATGAAACCATCTAAACTGAGTGTTTTGTGTGATGTGAACTGACTGTGTGTTTACTCCCCCCCC
CCCCCCCCAG

>1P0SD
GTAAGAAGTGGGAAGGATAGATAGGTCTATGTGTATGTATGTGTGGTTGTTTGTGATGATAAATTGGATGTTATTACTAGACAGAGTTCAAACATTGACGATCACATCCAATACTGCCTTCCTTCTGAACCAACCCAATGAAATTCAATATGTTCTAGGCCCCCCATCATGTTGTGATTCATATATAATTATAACCTTTTTTGTGCAG


>6P0SD
GTATGCGACTGTTCAGTTTTTCTTTTATCCCATTTTGATTTGTTTGTGATGAAGAAGTGGGTGTTTTTACTAGACAGAGTTTAAACAGTGACGATCACATCCAATACTGCCTTCCTTCTGAAACACCTATAAGTACAGTAGCCTTCAACATCTATTAGTCCATTTGTAATGTATTACCAGAGTACACATGCTTGTCTGATTGTCGACAG

>7P0SD
GTAAC
ATTTCAGAAACTGTTGTTGTAAGGAAATTGCAAGTTTAATCATTTGCTTGTAATCTTTTTGTAG

>5L13ASD
GTGAGTAGTCATATTTTTCTTTCATTGTAAATACGAGGGGTCTAGAGTCACTTGTGTGGTCATTGTCCAAACTATTCATGTGCTACCCCCTCGTGATATCAATTGCTCTGTTATTCGCTGAATAGACCTATCTTCAATGTGGTCTACTTGGTCACCAACTCAGCATACAAAACATCATCCCTTTTTGTTATGACGTGGGAGTATTGATTGTATTGCTCTATTCTTGTTTGACCTCCACAG

>6L13ASD
GTGAGTACTTGTAGTGTTACAGAACTTGACTGTATATGAATAGCTAA
ATACGAGGGGTCTAGAGTCACTTGTGTGGTCGTTGCACGAACTATTCATGTGCTACCCCCTCGTGATATCAATTGCTCTG
TTATTCGCTGAATAGACCTATCAATGTGGTCTACTTGGTCACCAACTCAGCATACACAAGTCTTACATATTAGGTACTCG
ATACTAGGTGCTCTATTGTGTGTTGTTGGCAGTCATGAACTAGCTGTGATATTGTATTTTACAGTGGAAAGTTAGATGTG
TTTAACTTCTATATATTGTATGTGGCCCATAATCACACACACACACACACACATACACATGGCTACATATTGTACGTTTT
TCTTCCTATTAG

>7L13ASD
GTAAGTAATATTTCACCTCACATTATCATTA
CATGTGCTACACTGTACTTCAATTACTATTTTTTAGTCACAACATTTTTGTTTTCTATTTTTAG 


>5S18SD
GTAAGAGACTTCATAACTGTCGTTTATGCAAACAAAGTGGCTATAGAATCTATATGGTTTTACAAAGAGGAGGGTGGGGTGTGGCTAAGATTGCACTAAAATGTGTGGGGTGCCGGACGAATAGACATACGTTATAACTATCCTCTGGATTTCCGATGATTGTCATTACAATCCCGCTGAGATGACCTCTACCAGCCCTTTAGTCAAGTTGTGTCAGAACTCTTAGGGCTGTCTTGGTACATAGCTGTGATGATGAGTATGTATGTCTATGCCTTGTGTGGTGTATTGGTTGTGGTAATCAAACTTTAGCCCTAGGAAGTTGGGAAAGATGAATCGTATACTGTGCTGTACAAGTAGACTCTAACACTGTGTAGATACACCTTTCGAAAAGGGATTTTTGTATGTACTAACTTTCGAATTCCGAGAACTCCCCTTTCCAGTATGGAAGTAAGGGTGATTTCTGTATTATTATAATTTCCTGGTTGTACCACATTGACTAAGCTTCTCTTGATACAG


>3L28SD
GTGAGCAATACATTGTTGTGATGTAAAAAGGCATTTGTTGTTGTTTTTGTTGTTCTGCCCAA
TGATGAAATTAATTCGGTGAGACACGTGGTAGAGCCTGGGTTGTTTCTTACCTTTTATCTTTCTTTTTCTCCTCCTTTCT
ACATTCCCCGCCCCACTTTTCTGTTCTAGAACTTTCTTTTCCCCCAATTTTTCATTTTCTTCCCTCCTTCCCATGGCTCT
GTCGATGATAGTTAAGATTATGAGAGCTGAGGGCAGCTGTAGTAATGTATGAATGACTATACAAATGTGTTCAGAATGAG
CATGTTTTGATACTTTGTGTGGTCTGTATGTACTCAATTTTATAAACTTATATTTTTACTTGTCAG


>4L28SD
GTACATAGAACACATATTCGTTAGACTTTCTTAGTG
TCTTCATTAGACATGACTTTAGTGTGTCCTCATCAAAGAGGAAAACGTAA
CGTTTTTAGATGGACTTGCAATGGCTTAAGGTTTATGTCCCTTCTTGTTT
TAGTCTTTATGTTTTTCTCCTTGCAG

>1L9SD
GTACGTTTCTgTGAACTTAAa
TTGaTAGGCgTAATCAAGGTCTGTGCTGTGATATTAgCTgGGTGTACTTGGTCAAAGgATTTTTGTATACCgTAGACGAC
GTAATTTACAGTGCCACCCTAATGTAAGCGCTACTTGACTGTTaTACCCATTTAGCACCACATAAATatTCATTTGTTTT
GGTACATAGAGGcccCaCCCATAGGTAATTATTTACAAAGTGGCTATTYATCCGGCCGGAATGTATATtatGGTTATACG
AAGAGGAGGATGGGGcTAAGaTTGTACTAAAATGTATGGGGTACTAGACAAATAGCTCTGAAATGCCAGACGAaTAGACA
CAGCAAATTTTTTATTCTGACACTGTAGTTATGTGATATAACGGTATGATGTACATGCCAAtGGCAGTGTTGACCTTTT
TGATCTTAGCGTTTGTCGCATTTCcATAG


>2L9SD
gtgagttagtttgtaggataaagttaatgtatgtatcctatgtatgaacgtacagaacgg
aacaatctcagatcgatttaccattctaccagatgtaccatcttattacttttgtttgat
tttttatccgtcaG


>3S3SF
gtaagcattgactaatgaatgcaccagttccattaatattgtgttacgattgatggagtcaat
gtatacacaggtgtatcaatctttttgatttttattgccatctacaacag


>4S3SF
gtattggttgatgactatttcaagatcttgattcaatgagttcccacatacacacttagc
ttacttgataaaactgctgcataaattgtaccaagggtttttgttggttcaccatgtg
atacagtagtccacacacacacacacacacacacacacacacacacag


>NEWS3SF
gttagtaccttctttctttctccttggtaatagtacatcacaacacttcatgaggcagta
cctgaatttaaccagacaccattgaagtaggccaacaggagagcagacaatcagtttgttt
gatgtgcccaatagccattctgtattagttagttaggcactgataactagtatgtgaagat
actatttctttgctgtag


>3S4SF
gtgagagtttgctatagagatatttgacagtgatgaataacaaggcttaatttctgagctcatgtgagtgagctgtgatcaccttgtaatactctgagtcacttgttaaccattgtcgtgtaccacatctctgtggttctgtctgcaaatatgttcAttgtgtttgtaccgtaG


>4S4SF
gtgagtgtgtgtgtgtgtgtgttgtcttttactatagggtcaatagtgtgggtgggttgtgcttgatattatggggtcttgtttgtgattgttagtgtgtaatgactacatgcatgtggcaagagaggttgtctgtggtgttggtgtgttgtgatgaataaacaaggcttaatatttgagttcattctgtgagctgtgatcactttgttactctgaatgcatcaggatatcaacaaaaaccctccctgtactagacactatagatagtagtctacactttcattgtatctcccacacag


>1S5SF
GTGAGTTCAGTATAGCTACTATAGCACACGCTGTATCCTTGAGAATCAGCCACTGGTCCAGTAAGCATATGGTTA
TATAATGTGTACCCATAATTGTAG


>2S5SF
GTAAGTACATACCATATGTAATGTCTTTTGAAACACATAGGTAGTGACG
TTTACTGACGTCCAATGCTTAGTATTGTGTATGGATGGACCATTTTAGTATTCTGTTTCCCATTGATTACGAGATGATCT
TCTCTCCCAG


>2S8SF
GTGT
GTGAGAGCAATAAGTACATCTTAACCCTAACTTGCAACATACATGCATGCTGCACTGTGCCTTAATTAGAGTAAATGGTA
CATGATGGTCTGTTTTTATTGTAG


>3S8SF
GTTCGACAATGTGTGCAATCCAAGATGTTAGGGTTT
GTATCAAAACAAACAAAGGTGTGCTAATGAGTAATGGATGATGTTCTCTTTCTGTCTTGTTTTCTACAG


>4S8SF
GTGAGTTTATACTAATTTCGAGAGCATTCTTGTTTGACTGCTGTCACAGATACATTGACTATTTACT
CTTTCTTTTCTCTAG


>5S8SF
GTCGGTCACTTTG
TCTATTGTTTGTTTCTTCTTGTCAGTGTATGTTGATACCAGATCTCTCTTATATAG


>6S8SF
GTGAGTGGCCTTTGTATAGGTCAGGCTTTTGTGTACACCTCCACTATTGTGGCA
TGAGGCTTTTGAAGGCATGGGAAGAGACTGGCTAACTCTCTCTAGCATTGCTACACACCACCACCATTATGGTTTTTAGT
ATTAGAGCTAGGGTTAGTTCAACTGCTTTAAAAAAGAAGGGTTGGATAAATACTGGCTACTACTGTACTGTCTCTCTAATGC
CACTACTGTTTTGTCTTGTTTTCAG


>1S12SF
GTAAGTGTACTTCTCTTTTTGACTGTTTTTTTTCTGT
GTCTTGTTCTAGATGTATAACTGTATGTCTCCAG


>2S12SF
GTATGTTTTCTAAGTCTGTGTGTGTAACAAGGCCTTGTTTGTGTATGGT
TGTGTATAGGATTGCATACAGGCCCTAAATTATATATGTATTTGTCTGTG
TCACGTGTATCTACACTCTTGTGTTAGTTTATTGTGTTACAAGACGCACA
GATTTTACCTGCTTTGTGGTTGCAATAATTACGAGTATGTCTTGTGTTCA
TTAGTATAATTATATGGAGTTACCAGTGATGATACATAGAGCTCCCTCTA
CTGAATATTAGTGTAGAAATGCTCATTAACCGGAATCACTATACTGTCTG
AGGTGTGCTCCTATTGTATGGTCCATGTATATATTGGACAAACAAGCTTC
TTTTTTGTTACCCTTTCCCCCCCCCCTTATATCTTCTTTGAAAAG


>3S12SF
GTACCACGAATT
ATCTTCCATCAAGTTTGTGACCTCTTAAACAATGTACTAAGAGAAAGCTT
TCCCTCCATATGGAGTTACCAGTGATGATACATAGAGCTCCCTCTACTGA
ATAATAGTGTGGAAATGCTCATTAACCGGAATCACTATTAAATCTGAGGT
GTGCTCCATATAGGGGGAAATCTTCACTGTGTATAACTGCTGGTATAATT
ATATACCCACTATAATAATTATGCCTTACTTCTTAG


>4S12SF
GTACGTTTTTCTTTCTGTGTGGCTATTTTATTA
TGTTGGTTGCTTATTCACGAGTCCTCTATTCTCTGACACGTACAG 


>NEWS15SF
GTGTGTG
TTTAATTCAAGTTTCTCTAGTCAGATAATTGCTATGTACAATACACATGTATACAACCTCCTAAATGAAACATGTTATGT
ATGAGTTGCTCATACCTTACTTATCTCTGTATGTGTGATCAG


>3S15SF
GTTAGCCTTTTTGTGG
TATTAGTACTTGTGAAATGATTAAAGTTTCCAATAGCAATTGCTTGTTCATTTCATTGCCCTCCTGCCGTACGCACACAC
GCTCAG


>1S15ASF
gtgagtggatcattgttttgagtgactgtacctgttgctagtggtcattaattggaatat
taaactagtatagactgctgcttgcatgttgtatgataattattgtttagttagtagattt
ccaaattttgtgggggtacctatggtccaagtttaataaattatggcctagtacgaagtac
acacattttggaagtcagctctgtttctgaaatatagtaattaagtttgtgaagatttcca
ttaaccatgttactagtctctattcactatttctggtcgaaccacaagttgataattactc
tggaaagcattctgagactgtcttctcagaaattcctatctgagcacattatactgtgtact
atagtaagtatttggtcatttcagtcacgatgtctattgctttcaaaaccatcag


>2S15ASF
gtaagtgacgattccatgccattgctttgagattagatatacttctgtagagtgtcttgta
agtgttgagacttctttagtagcagccttatttgagtaggaaaatgtaccataagtggtagc
cagtgtaattaatggggcagctttgattgaggatattctacctggtttcatttgtacttcta
aaaagacccccccccctccaataatctttgttttccacacccaagactgtataagaaggata
ccccacctctgtgctcagtttcagaggtagatccacttcttgacattgttttacatctgtat
acttatgtttcctcttcacag


>NEWS19SF
GTaGGAATATAATGTGTGTACTTGTTGCTTGTT
TTGGTGTATGTGTTTTTGGATTGTAAGGAAAGTCGTTGGCCATCATTGAG
ATGTGATTGTTTGGACTGTGCCATTGGATTATCGTCGTGTGTGTGTGTGT
GTGTTATATCTAAATAATGCGTGCAAGCTTAGTGTATGTGATGCCTTGTA
AGCTGATTGCCTACCCTTGGTATGTTCTCCTTGCTGTTCATCTCACCTTG
TTTCCATACTCCCAG


>3S19SF
GTAAGAACAGACAAAGTCCTTCATCTTTGTGGAGAGTTGCCTCATA
GCATTAAAGAAGAGCTTTGAACACCTGTTAAAATAATAAAGAATCATCAG
GCTTTATTATTTTGTTAATTTTTCAG


>4S19SF
GTAATGTCCTGCTGTATTG
ATGGTATATAGTGGGTCAGTGTTATACTAATGATGACCATACCATGCTAA
TACAGAGCTTTTGCTTTGATGACAGCATAACGGTTTCTGAAGTTTAACAA
TTCTCTATGCTATGTGTTGTATAGTATATACAACATTGGAGTGTT
GACTTTATTGTAATTCCTTTCTATACACATATGCAG


>2S27SF
GTATGTTATGATAGTACATGCATAGTGTAATTAATTGTGTGGTCATTTGAATCCCCCCTCGTCCTGTTCCAG


>3S27SF
GTATGTACACACTCAATGATCTACACGTCATGTTTTAACTGTGTTAATTCTCTAAC
ACACAG


>2L5SF
GTATGTTAACTTGTCATTGTGGTGTGTT
GAACCAACTTGACCTAAATCATTGTCTCCTCCAG


>NEWL5SF
GTAATTGGTGTTTGTCTCGTATGTA
CTTTTTTTAAATCTACCTTCACATCATTCATCTGCACATATGTTGATTGT
TCTGTATTCTTATATTGCCTTTATGTATTGGTCAGTTGATTGCCATGTTC
TGTGTTTTGTGTAG


>3L5SF
GTGAGCAaCGCTATAGTCGCATGTATGTGCATACTTCTGTTG
AAGGCTAACCAAAGTGTCAAACTAAGAAGACAGGGGTCACTGTATTAGTG
GGTATGTTAAAGAGCTAATGATGTCCAATATTTGCTACTCTTGATACCAG
GAGCACACGTTCCTGGGAATGATGAGTACTTCACCATATCTGAAGCTCTT
GGAATTTGTTGTGACATTGTGTATAGACCTGTACACTACTCAAAGTATAT
ATAACTGTACAGTATTTGACGGAGCTAACTTTTATTGGACCGCATTCATT
CCGTTGTCTGCATGTTTGGCTTAATACCTTCTCCTTATTACTATGCTGTA
CTTTAGGTGAATTTCATCCTCATTCTTTAG


>4L5SF
GTATAGACTGTATAGG
TCTGTTGTGTATTTCATtAACCCTCGGCGTCGGCTCGAGGCCGCGAGGGT
TATAGTAGTCTGTCTGTCCACACTATTTTCGCTCCTGGCTGCTTATATCC
TGCACTTTAGACATCTATGGACTCAGTACGACATTCTAAGAACTTTAAAT
TGAGCCGATTTTGCAAAGAAGGCTTAGTTGGTGAGTAAAAGAGCGATCTT
TCTGGCCACGCCTACTCAAGCTTGTGTGCGGCTTCTGACTGAGAACGATG
CGAGAGCCAGGCGACTTCGGTGGATCTGGACTCAGTATGCACCGCTAGGC
CTAGGGGGCCTGAACCACGTTTGCAGAGACTGCTTCGTTTGGGAGAAAAA
CAATCGCTTACTATATAGCTGCATGCTAATTTGCTGAATGCATTGTGTAG
CCGCGGCTAGTATTTGGCGCAACTGTACACGTGGGTGTAGTCACGCGCAT
GCGCACCTTTCTTATCATTTATTCTACAGCCGAGGGTTTTGCACTTCAGT
GCTCTAGTTCCTATAGAATTCTTCTATCTACTTGCACACATTGAATTTTG
TAGCGTGTAATTTTTGTATGTGCCTTTACTACTGATGTTTTCACACACAC
ACACAG


>2L14SF
GTGGGTTCTAATAAGAAAACCTAATTACCTAGCCATGACATGGACCATTTATGTCTGACTACAG


>3L14SF
GTAGGTCA
GTAACATAGTGTATGTGAGAGTACGAGTAGGGACATAGGGTGGTTTGAAATTAATAGAGTTAATCGTGTCATCTGAAAGA
GCTCATACCTCTAATGTTAGTCTGCATGAAACCATCTAAACTGAGCGTTTTGTGTGTGATGTGAACTGACTGTGTGTTTA
CTCCCCCAG


>1P0SF
GTAAGAAGTGGGAAGGATAGATAAGTCTATGTGTATGTATGTG
TAGTTAAGGTTGTTTGTGATGATAAATTGGATGTTATTACTAGACAGAGT
TCAAACATTGACGATCACATCCAATACTGCCTTCCTTCTGAAACAACCCA
ATGAAATTCAATATGTTCTAGGCCCCCCATCATGTTGTGATTTATAATTT
ATGTACCTTTTTTGTGCAG


>6P0SF
GTATGCGACTGTTCA
GTTTTTCTTTTATCCCATTTTGATTTGTTTGTGATGAAGAAGTGGGTGTT
TTTACTAGACAGAGTTTAAACAGTGACGATCACATCCAATACTGCCTTCC
TTCTGAAACACCTATAAGTACAGTTGCCTTCAACATCTATTAGTCCATTT
GTAATGTATTACCAGAGTACACATGCTTGTCTGATTGTCAACAG


>7P0SF
GTAACATCAGAAACTGTTGCTGTAAGGAAATTGCAAGTTTAATCATTTGCTTGTAATCTTTTTGTAG


>5L13ASF
GTGAGTAGTCATATTTTTCTTTCATTGTGGATA
CGAGGGGTCTAGAGTCACTTGTGTGGTCATTGTCTAAACTATTCATGTGC
TACCCCCTCGTGATATCAATTGCTCTGTTATTCGCTGAATAGGCCTATCT
TCAATGTGGTCTACTTGGTCACCAACTCAGCATACAAAACATCATCCCTT
TTTGTTATGACGTGGTAGTATTGATTGTATTGCTCTATTCTTGTTTGACC
TCCACAG


>6L13ASF
GTGAGTACATGTAATGTTACAG
AACTTGACTGTATATGAATCGCTAAATACGAGGGGTCTAGAGTCACTTGT
GTGGTCGTTGCACAAACTATTCATGTGCTACCCCCTCGTGATATCAATTG
CTCTGTTATTCACTGAATAGACCTATCAATGTGGTCTACTTGGTCACCAA
CTCAGCATACACAAGTCTTACATATTAGGTACTCGATACTGGGTGCTCTA
TTGTGTGTTGTTGGCAGTCATGAATTAGCTGTGATATTGTATTTTACAGT
GGAAAGTTAGATGGGTTTAACTTCTATATATCGTATGTGGCCCATAATCG
CGCACACACACACACACACACACGCATACACATGGCTACATATTGTACGT
TTTTCTCCCTATTAG


>7L13ASF
GTAAGTAATA
TTTCACCTCACATT
AACATTACATGTGCTATACTGTACTTCAATTACTAC
TTTTAGTTTTGTTTTCTATTTTTAG


>5S18SF
GTAAGAG
ACTTCATAACTGTCGTTTATACAAACAAAGTGGCTATAGAATCTATATGG
TTTTACGAAGAGGAGGGTGGGGTGTGGCTAAGATTGCCAGCCCTTTAGTC
AAGTTGTGTCAGAACTCTTAGGACTGTCCTGGTACATAGCTGTGATGAGT
GAGCATGTATGTCTATGCCTTGTGTGGTGTATTGGTTGTGGTAGCATTAG
CAAGCATTAGCCCTAGGAAGTTGGGAAAGATGAATCGTATACTGTGCTGT
ACAAGTAGACTCTAACGCTGTGTAGATACACCTTTCGAAAAAGGATTTTT
GTATGTATTAACTTTCGAATTCCGAGAACTCCCCTTTCCAGTATGGAAGT
AAGAGTGATTTCTGTATAATTATATTTCCTGGTTGTACCACATTGACTAA
GCGATTATTGCTTCTCTTGATACAG


>3L28SF
GTGAGCAGTACATTGTTGTGATGTAAAAAGCCATTTG
TTTTTGTTTTTGTTTTTGTTGTTCTGCCCAATGATGAAATTAATTCGGTGAGACACGTGGTAGAGCCTGGGTTGTTTCTT
ACCTTTTATCTTTCTTTTTCTCCTCCTTTCTAAATTCCCCGCCCCACTTTTCTGTTCTAGAACTTTCTTTTCCCCCAATT
TTTCATTTTCCTCCCTCCTTCCCATGGCTCTGTCGATGATAGTTAAGATTATGAGAGCTGAGGGCAGCTGTAGTAATGTA
TGAATGACTATACAAATGTGTTCAGAATGAGCATGTTTTGATACTTTGTTTGGTCTGTGTATATTTGTACTTGTCAG


>4L28SF
GTACATAGAACACATATTTTGCTAATTCTAGTTCTAGACTTTCT
TAGTGTCTTCATTAGACATGGTGCATTAGGTTGGTTAAACAGAAACAGTCTAGAGACAAAATGTGTGTTCTCATCAAAGAG
AAAAACATAATTTTTTTAGATGGACTTGCAATGACTTAAGGTTTATGTCCCTTCTTATTCTCCTTACAG

>1L9SF
gtATGTTTCTATGAAATTTAATAGGTAGGCCTAATCAAGGCCTGTGCTGTAGTAATAAATACGATGTACTGGATGTACTTGGTCAAAGGATTTTAGTATACCTTAGACGATGTAATTTTACAGGGTCACCCTAATATAATGTAAGCGCTACTTGACTGTTTTACACATTTAGCACCACATAAATTCATTTGTACATAAAGGCCCCATAGGTAATGATTTACAAAGTGCAAGTGGCTATTCATCCGGCCGGAATGTATATGGTTATACGAAGAGGAGGGTGGGGGTTGGGTTAGGATGGGGGTAAGATTGCACTAAAATGTATGGGGTGCCAGACGATAGCTCTGAAATGACCGTCCGGCTGCTGGACGAATAGACACAGCaaattttttattctggcactgtaattacgtcacatacggtatagcaattagcatgtgattgcacatgccagtggca
gttttgacccatagcatttgtcacatttccataG


>2L9SF
gtgagttagtttgtggataaagttaatgtatgtataaatgtacagaacggaacaatctcagatcggatgtaccattatttgattttcgatctgttag


>3S3SP
gtaagcattgaataatgaatgcaccagttccattaacgttgtgttacaattgatggagccaat
gtatacacaggtgtatcaattgtttttttattgtttattgccatgtaccacag


>4S3SP
gtgctagttgatgactgtttctgttcaagatgttgtatccatgggtatatataacattttgct
tacttgataaactgctgcgttttacgctgttaatgttcatttacggttggggtcaccatct
gtccacacacacacacacacag


>NEWS3SP
gtaagtaccttctttctttttcgacagtacataacaacactgaggcagtacctgaattta
accagacaccattgaagtgggscaacaggagagcaggctatcaatcagtttgtttgacgtg
tccaatagccactctgtattagttagttgggcagtgataaatattagcagctagtatgtga
agatactaattctttgctgtgtAG


>3S4SP
GTGAGAGTTTGCTATAGAGATATTTGACAGTGATGAATAACAAGGCTTAATTTCTGAGCTCATGTGAGTGAGCTGTGA
TCACCTTGTAATACTCTGAGTCACTTGTTAACCATTGTCGTGTACCACATCTCTGTGGTTCTGTCTGCAAATATGTTC
ATTGTGTTTGTACCGTAG


>4S4SP
GTGAGGGTGTATGGGTgTTGTCGTTTCTATAGGGTCAATAGAGTGGGTGGGTTGTGCTTGATATTATGGGGTCTTGTTT
GTGATTGTTAGTGTGTAATGACTACATGCATGTGGCAAGAGAGGTTGTCTGTGGTGTTGGTGTGTTGTGATGAATAAAC
AAGGCTTAATATTTGAGTTCATTCTGTGAGCTGTGATCACTTTGTTACTCTGAATGCATCAGGATATCAACAAAAACCC
TCCCTGTACTAGACACTATAGATAGTAGTCTACACTTTCATTGTATCTCCCACACAG


>1S5SP
GTGAGTTTAGTATGACTACTCTGGCACACACTT
CACCCTCTGTATTTAGACACTGGTCCAGTATGGTTATACAATGTCTACCC
ACAATTGTAG


>2S5SP
GTAAGTAACTACTTCTTGAAACACCTGTAGG
TAGTGACGTTTACTGCTGTCCAATGCTTAGTATTGTAGTATCTGTTTTCC
GTTGATTTCTGTGATGATCTTCTCTCCCAG


>2S8SP
GT
GTGTATAAATAAATAAGTACACCCTAGCACTTACTTGACATAAATGCTGCACTGTGCCTTAATTAGAGTAAATGGTACAT
GATGGTCTATTTTTATTGTAG


>3S8SP
GTTAGACATTTTGTACGTGCTCTACAATCCATACAAGAT
GTTAGGATTTGTACTAAAACAGCCAGAGGTGTCTTAATGAGTGACGAATGATGTTCTCTTTCTGTCTTGTTTTTACAG


>4S8SP
GTAAGTGTATACTGATTCAAGAGTGTTCGTGTTTGACTCGCTGTCACCTGGATACATTCACTGTATTCTT
TTCTCTAG


>5S8SP
GTCAGTCCCTTTGTCATTGT
TTGTATCTTCTTGTCAGTGTGTGTTGATACCAGACCTCTCTTATATAG


>6S8SP
GTGAGTGACCTTTGTATAGGACAGACTGTTGTGTACACCACCACTATTGCGGTTTTGCAGAG
TTAGGGCAGAGGCTTGAAGGGTTGGGAAGAGACTGGCTAATAATAATATTCTCTCTCTAACACTGCTACACACCACCACC
ATTAATATTATGTTGTTAATTTTGCTAAGTATTAGAGCTAGAGCTCGTTCAACTGCCCTGTAGAGGCTTGAAGGGTTGGG
AAAATATTGGCTACTAATGTTGCTACTGTTTTCAG


>1S12SP
GTAAGTGTACTTCTCTTTTTGACCGTTTTTTCTTCTTCTGTGTCTTG
TACTATATGTATACTGTATGTCTCCAG


>2S12SP
GTACGTTTTCTGAGTT
TGTGTGTGTAACAAGGCTTTATTTGTGTATGGTTGTGTATAGAATTGCAT
ACAGGCCCTAATATATGTATTTGTCTGTGTCACATGTATCTACACTCTTG
TGTTAGTTTACAAATTGTGTTACAAAACACACCTGCTTCTGGTTGCAATA
CTTGCAAGTATGTCTTGTGTACATTTGTATAATTATATGGAGTTACCAGT
GATGATACATAGAGCTCCCTCTACTGAATATTAGTGTAGAAATGCTCATT
AACCGGAATCACTATACTGTCTGAGGTGTGCTCCTCTTGTATGGTCCGTG
CATATATTGGACAACCAGCTTCTCTTTTGTTACATTCCCCCCACCCCCC
TTACATCTTCTTTGAACAG


>3S12SP
GTACCACAAATAGGGGCATTATAATCTTCCATCAAGTTTGTG
ACAATTTGAACAATGTACTAAGAGAAAGCTtGCCCTCTATAATTATGGAG
TTACCAGTGATGATACATAGAGCTCCCTCTACTGAATAATAGTGTAGAAA
TGCTCATTAACCGGAATCACTATAAAATCTGAGGTGTGCTCCATATAGGG
GGGAATCTTCACTGTATATAACTGCTGGTATATATACCCACTATAATATT
ATACCTTACTTCTTAG


>4S12SP
GTATGTTTTTCTTTCTGTGTGGCTATTTTTTA
TGTTGGTTGTTTATTCATGACtcCTCTATTCTCTGACAG


>NEWS15SP
GTGTGTGTTTAATTCAAAGTTTCTCTAGTTGGA
TAATTGCCATGTACAATACACATGTATACAACCTCCTAAATGAAACATACGTCGTGTTTTGTTGAGTTTCCCTGTCTCCT
GTGTATGCTCGGTGCTCATACCTTACTCCCTCTCTGTGTATGATCAG


>3S15SP
GTTAGCCTTTA
TTGTGCTATTTTAGTACTTGTGAAATGATTAAAGATTCCGATACCAATCATTTCATTGCCCTTGCTCCCATACGCGCACA
CACACACTCAG


>1S15ASP
gtgagtggatcagcctttagagtgactgtgcatgttgctagtgatcattaattggaata
atctagactgctgcttgtacacgtacacgtacacatattgttagttagtagactttcaat
gtttgtggggtatctatggtccaagtttaatgaacacctagtacaaagtacatgttaggg
cgttggttctgtttctgagatggacagatttcccctggcaataatcttgccctctatctg
tctacaccaagttctacatctatgtgtttaattaagtattgataggtaattaagtgtatg
aagatttccattgaccatgttactaatctctattcactatttctggtcaaaccaaagttg
ataattagtctggaaggcattctgagactgtcttcttctcagaaattcctttgtatacta
tagtaagtatttggtcatttcagtcacggtctcgattaccttctaaaccatcag


>2S15ASP
gtaagtacagattcaatgccattgctttgagtttagacagtggcttgtaagtgtttagact
tatttcttagcagtcttatttgagtagtaagaggtattataagtgtaaccagtataattt
atgtggcagttttgaatggggatattctttatttaaaaagcccctccctccaataatgtt
tggtttccacacccaagactgtataagaagggtaccccacctctgtgctcaattttcggg
gtagatccactcctggacgttctttttacatagatctgtgtacttgtgttttctccctatag


>NEWS19SP
GTAGGAATAGAATGTGTGTACTTGTTCC
TTGTTTTGGTGTATGTATTTTGGATTGTAATGAAAGTCGTCGGCGATCAT
TGAGATGTGATTGTTTGTACTGTGCCTTTGGATTATTGTCACTTGTGTGT
ATGTCATTTCTAAATAATGGGGGGCTTGGAAGCTCACTGGCTTCCCTTGG
TAAATTCTTGCTGGTTATCTCAACTTGGTTCCATACTCCCAG


>3S19SP
GTAAGCTTTTGTGTGAGAACAGTCAAACTCAATTTTAAGCTAA
AGTCCTTTATCTTTGTGGAGAATTGCCAAAGTCCCTCATAGCATTAAAAA
CAAGGTTAAACACTTACTAGATTTAAATTATCGGGCTCTATAACTTACTT
TTTGATTGTTAATTTTTCAG


>4S19SP
GTAATGTCTTATTTATCATGCGGTA
TATCATGGGTCAGTGTTAAACTAATGATGACCATACCATGCTAATACAGA
GCTTTTGCTTTGATGACAGCATAACGGTTTCTGAAGTTTACAATTACTCT
ATGCTATGTGTTTGTGTAGTACAACATTGGAGTGTTGACTCTAGTGCAATTCCTTTCTATACACATATGCAG


>2S27SP
GTATGTTACGATAGTAGATGCATAATTTGTGTGATTGTGTGGTTAGTCTAATCCCCCATTCTGTTCCAG


>3S27SP
GTATGTACACACTTGATGATTTACACATCAGGTTTTGACTGTCTCTAACATTAACACAC
AG


>2L5SP
GTATG
TAAaCTTATCATTGTGTTGTGTTGAACCAACTTGACAGAGATCATTTTCT
CTTCTAG


>NEWL5SP
GTAAATGGTGTTTGTCCTTTTTTTAAA
TTTACCTTCACATCATTCCATCATCCATATACACGTACACATAGGTTGAT
TGGTCTGTATTCTTATGTTGCATTTATGGATAGGGTCAGTTGATTGTCAT
ATTCTGTATTTTGTGTAG


>3L5SP
GTAAGCAATAACCAGTGGTCCTTTTCTGAAGTGGTGACCGT
ATGTGTTAGTAGGTCCGTATGATAGTCAGTTTGACAAAGTTAGGAGCTGA
TGATGTTCAATATTTGCTACTCTTGATACCAGGAGCACAAGTTCTTGGGA
ATGATGAGTACTTCACCATAATCTGAAGCTCTTGGAATTTGTTATGTGAC
ATTGTGTACACTACTCAATGTGTTTCGTGTAATAATATTATATATGACAG
AGTTAAGTTTTGTTGGACCACATCTTAAAGATAGTTTGAAGGTCTGCATG
TTTGTCTGCATATCTCCCTTTATTATGCTGTGCATTAGCCAACTGAACTG
TTTTGTTCCCATTCTTTAG


>4L5SP
GTATATAGACTATATATGTCTTTTGTGTATTTTAGAC
CTTTAGCATGCATCCATCTATTGAATTTTGTAGCATGTATATGCCTTTAC
TACTGATATTTTCACGTACACACACACACACAG


>2L14SP
GTGGGTTCTAATAAGAAAACCTAATTACCTAGCCATGACATGGACCATTTATGTCTGACTACAG


>3L14SP
GTGGGTCAGTAACATTGTGTATGTGAGTACGAATGGGTGGTTTGAGATTAATAGAGTTAACTG
TGTCATCTGAAAGAGCTAATGTTAGTCTGAATGAAACCATCTAAACTTGAGCGTTTTGTGTGATGTGAACTGACTGTGTG
ATTACTCCCCCCTCAG


>1P0SP
GTAGAATGGGGGGAAGGATAGACGTTGTGTATGTATGTGTG
TCCGGTTGTTTGTGATGATACTCTGGATGTTATTACTAGACAGAGTTCAA
ACAGTGACGATTACATCCTATACTGCCTTCCTTCTGAAACAACCCAATGA
AATTCAGTATGTTTTAGGTCCTCCATCATGTCGTAATTCACATATAATTA
TTTAATCAGGCTTTTATATACCTTTTTTGTACAG


>6P0SP
GTATGCAACTGTTCAGTTTTTCTTTTATCCCATTTTGA
TTTGTTTGTGATGAAGAAGTGGGTGTTTTTACTAGACAGAGTTATAACAG
TGACGATCACATCCAATACTGCCTTCCTTCTGAAACACCTATAAGTACAA
TAGCCTTCTACATGTATTAGTCCATTTGTAATGTATTACCAGTGTACAGT
TGCTTGTCTGATTGTCTACAG


>7P0SP
GTACTTAACATTCAGAAACTGTTGCTGTAAGGAAACTGCAAG
CATAATCGTTTTCTTGTAATCTTTTTGTAG


>5L13ASP
GTGagTAGTCATATTTTTCTTTCATTGTTG
ATACGAGGGGTCTAGAGTCACTTGTGTGGTCGCTGCTCAAACTATTCATG
TGCTACCCCCTCGTGATATCAATTGCTCTGTTATTCGCTGAATAGACCTA
TCTTCAATGTGGTCTACTTGGTCACCAACTTTGCATACAAAACATCACCC
TTTTTGTTATGACTGGGAGTATTGCTCTATCGTATGCTATTCTTGTTTGA
CCTCCACAG


>6L13ASP
GTTAGTACATGTAGTGTTACAGTTACGATCGCTGAATACGAGG
GGTCTAGAGTCACTTGTGTGGTCGTCGCCCAAACTATTCATGTGCTACCC
CCTCGTGATATCAATTGCTCTGTTATTCGCTGAATAGACCTATCTTCAAT
GTGGTCTACTT
GGTCACCAACTTTGCAAACCAAAC
CTCACCCTTTTTGTTATGACTGGGGGGTAATGCCCTATCGTATGCTATTC
TTGTTTGACCTTCCACCAGTACTGTGACGTAAGTAGGATCTCCCCATGAA
TTGGATGGGAAGTACCAAGGTTAGTACATGTAGTGTTACAGTTACGATCG
CTGAATACGAGGGGTCTAGAGTCACTTGTGTGGTCGTCGCCCCAAACTAT
TTCATGTGCTACCCCCTCGTGATATCAATTGCTCTGTTATTCGCTGAATA
GACCTATCTTCAATGTGGTCTACTTGGTCACCAACTCAGCATACACCAGT
CTTTACATATTATGTACTCGATACTAGGTGCTCCATTGGGTGTTGTTGGC
AGTTATGAATTAACTGTGGTATTGTATTTTATTATTATTTGTAAAGTTAG
ATGGGTTTAACTTCTATATTTTGTACATGTATGTGGCCCATAAACACACA
CATACACATGGCCACATATTTTACCTTTCTCTCCCTATTAG


>7L13ASP
GTAAGTAAATCTAGTGTATACGTCACCTCACATC
ATCATTATACACAACCATGTGTTACACTGTACTTCGGGTTGATCACTAAA
CATTTTTTGTCATAACATTTTTGTTTTCTATATTTAG


>5S18SP
GTAAGAGACTTATAACTGTCATAAAAAAAATCCT
CTGGATTTGCAATGACTGTCATACTATCCCACTGAGATGACCTATACCAG
CCCTTTAGTCAGGTTGTGTCAGAATCCTTAGGATGGCCTGGTACATAGCC
AGTGTGAGCATGTATGTCTAAGTCTTGTGTGGTGTACTGGTTGTAGTAAT
CAAACATTAGCCCTAAGAAGTTGGGAAAGACGAAGCATGCACTATGCTGT
ACAATAAGACTCTAATGATACAACTTGAAAAACATTATAAAAGGAATTTT
TTATACATACCATGTACTAACTTTCAAACTCCAAGAACCCCCTTTCAAGT
AAGAGTGATTTCTGTATAATTATATTTCCTGGTTGACTAAACATTCATTA
TTGCTTCTCTTGATACAG


>3L28SP
gttagtaatataaccagacatgtttttgtttttgttgttctgcccaatgatgaaaataattcggtgagacacgtggtagagcctgggttgtttcttaccttttttctttctttttctcctcctttctaccttccccaccccacttttctgttctagaactttctttcctcccgtttttcatttttcttcctccttcccatggctctgtcgatgatagttaagattatgagagctgagggcagctgtagtaatgtgcactgatactatgttttcaataattatgtgtttattctataaactttcttttgtactcgtcaG


>4L28SP
gtacatagaacacttggtgactcttatttctaattctagttacagactttctagtgtcctcgttagacacggggcattcattgggttggttaaacagaaacagtttagagatacctttcagacaaaatgtgtgtaacataagatctatagatgggaattgtaaggtttatgtcccttcttgttatagtcttttttagtaactgtattttctttcaatctccttgcaG


>1L9SP
gtacgtttctatgaaacttaattgataggtctgatat
taactggatgtactgggtcaaaggagttttgtgtaccgtagacgacgtaatttccctaat
gtaagcgctaccacataaattcatttgttttggtacatagaggccccataggtaattatt
aattatttacaaagtggctattcatccggccggaatgtatatggttatacgaagagaagg
ataggggttgggttagggtggggctaagattgtactaagatgtatggggtgccagacgaaa
tagctctgaaggatcatcaagcttccagacgaatagacacagcaaattttttattctgaca
ctgtagttatgtgacaacggtatgtagcaattttgctaggattgtacatgccaatggcagt
gttgacctttttgacttagagtttatcgcatttccataG


>2L9SP
gtgagtttgtttgtaggatgaagttaatgtataccctatgtataaacatacattctcagat
tgatttaccattctatcagatgtaccattctcattacctttgtttgatttttaatctattag
